# Supplementary material for: The biomarker HE4 (WFDC2) promotes a pro-angiogenic and immunosuppressive tumor microenvironment via regulation of STAT3 target genes
Source: Sci Rep. 2020 May 22;10:8558. doi: 10.1038/s41598-020-65353-x (PMC7244765; doi:10.1038/s41598-020-65353-x)
Supplement: Supplementary file 2 — Supplemental Dataset. [file 41598_2020_65353_MOESM2_ESM.xlsx]

## Sheet: Sheet1
Symbol	Up-Down Regulation (comparing to control group)	Up-Down Regulation (comparing to control group)
	PBMC#1	PBMC#2
	Fold Regulation	Fold Regulation
ACKR3	3.66	2.00
AICDA	6.97	-1.09
BCL2	1.66	1.58
BCL2L1	2.21	1.94
CCL18	106.05	52.05
CCL2	5.19	2.40
CCL20	411.40	75.67
CCL21	6.97	-1.09
CCL22	12.00	5.34
CCL28	1.62	4.60
CCL4	73.10	62.59
CCL5	7.56	3.87
CCR1	-6.11	-5.35
CCR10	6.97	-1.09
CCR2	-1.39	-1.03
CCR4	2.47	4.53
CCR7	3.15	22.48
CCR9	2.03	1.29
CD274	11.87	9.09
CSF1	3.75	2.43
CSF2	72.13	86.59
CSF3	7449.07	1086.19
CTLA4	3.58	3.57
CXCL1	55.43	115.96
CXCL10	-6.21	3.89
CXCL11	-7.59	7.28
CXCL12	6.97	-1.09
CXCL2	8.33	65.94
CXCL5	12.95	14.24
CXCL9	1.21	1.68
CXCR1	4.32	-1.09
CXCR2	1.99	3.81
CXCR3	1.78	4.99
CXCR4	1.44	4.03
CXCR5	1.61	3.41
EGF	1.12	1.20
EGFR	6.97	-1.09
FASLG	2.68	3.63
FOXP3	4.10	4.21
GBP1	1.55	1.55
GZMA	5.02	4.48
GZMB	6.04	3.08
HIF1A	4.54	3.44
HLA-A	1.81	2.74
HLA-B	6.97	2.13
HLA-C	3.58	2.34
IDO1	9.64	13.36
IFNG	7.42	7.97
IGF1	6.97	-1.09
IL10	18.05	13.29
IL12A	1.04	5.84
IL12B	13.25	-1.09
IL13	6.97	-1.09
IL15	4.13	3.39
IL17A	6.97	-1.09
IL1A	126.56	147.55
IL1B	83.47	38.63
IL2	3.59	2.71
IL23A	7.33	3.59
IL4	6.97	-1.09
IL6	768.65	675.43
CXCL8	14.75	13.29
IRF1	1.25	1.71
KITLG	1.26	1.56
MICA	1.97	2.85
MICB	1.12	1.65
MIF	3.62	2.98
MYC	5.45	4.77
MYD88	1.30	1.96
NFKB1	4.56	2.67
NOS2	6.97	-1.09
PDCD1	5.79	3.06
PTGS2	68.69	23.91
SPP1	4.88	3.62
STAT1	-1.12	2.80
STAT3	2.15	2.82
TGFB1	-1.23	-1.71
TLR2	1.06	1.41
TLR3	3.11	1.67
TLR4	-2.15	-1.65
TNF	6.30	18.41
TNFSF10	1.38	3.75
TP53	1.82	2.58
VEGFA	-1.19	1.03
ACTB	1.68	1.80
B2M	2.20	4.47
GAPDH	1.00	1.00
HPRT1	2.09	1.55
RPLP0	2.28	4.95
